# Supplementary material for: What Interventions Focused on Physical Activity Could Improve Postpartum Depression Symptoms? An Overview of Systematic Reviews with Meta-Analysis
Source: Healthcare (Basel). 2025 Jun 13;13(12):1419. doi: 10.3390/healthcare13121419 (PMC12192973; doi:10.3390/healthcare13121419)
Supplement: Supplementary file 1 [file healthcare-13-01419-s001.zip]

Archive with 6 entries (6 files):
- Suppl File 1 PRIOR checklist.pdf
- Suppl File 2 PRISMA_2020_abstract_checklist.pdf
- Suppl File 3 Deviations Protocol.pdf
- Suppl File 4 Search strategies.pdf
- Suppl File 5 List studies full analysis.pdf
- Suppl File 6 Overlap.pdf
